# Supplementary material for: The Effectiveness and Safety of Tibial-Sided Osteotomy for Fibula Untethering in Lateral Close-Wedge High Tibial Osteotomy: A Novel Technique with Video Illustration
Source: Medicina (Kaunas). 2025 Jan 8;61(1):91. doi: 10.3390/medicina61010091 (PMC11766657; doi:10.3390/medicina61010091)
Supplement: Supplementary file 1 [file medicina-61-00091-s001.zip]

Archive with 1 entries (1 files):
- medicina-3350169 - Video_LCWHTO.mp4
